# Supplementary material for: Antimicrobial Activity of Synthetic Enterocins A, B, P, SEK4, and L50, Alone and in Combinations, against Clostridium perfringens
Source: Int J Mol Sci. 2024 Jan 27;25(3):1597. doi: 10.3390/ijms25031597 (PMC10855908; doi:10.3390/ijms25031597)
Supplement: Supplementary file 1 [file ijms-25-01597-s001.zip]

Archive with 6 entries (6 files):
- a-Supplementary Figure S1.pdf
- b-Supplementary Figure S2.pdf
- c-Supplementary Figure S3.pdf
- d-Supplementary Figure S4.pdf
- e-Supplementary Table S1.pdf
- f-Supplementary Table S2.pdf
